# Supplementary material for: Prognostic value of postoperative anti-thyroglobulin antibody in patients with differentiated thyroid cancer
Source: Front Endocrinol (Lausanne). 2024 Apr 24;15:1354426. doi: 10.3389/fendo.2024.1354426 (PMC11076744; doi:10.3389/fendo.2024.1354426)
Supplement: Supplementary file 1 [file DataSheet_1.xlsx]

## Sheet: Sheet1
Number	Gender	Age at diagnosis (years)	Histology	Maximal tumor size (cm)	Bilaterality	Multifocality	Hashimoto’s thyroiditis	Capsular invasion	N stage	LNM rate (%)	Cumulative RAI dose (mCi)	∆TgAb	Disease Status	Progression	Follow-up（months）
1	1	36	1	0.5	1	1	0	1	2	0.638298	150	0.557307	0	0	100
2	0	40	1	0.7	0	0	0	0	1	0.0588235	30	0.756004	0	0	43
3	1	26	1	1.4	1	1	1	1	2	0.772727	150	-0.643981	1	1	31
4	0	29	1	2.5	0	0	1	0	1	0.0434783	150	0.9301	0	0	62
5	0	32	1	0.5	0	0	1	1	1	0.2	150	0.935243	0	0	53
6	0	40	1	1.5	0	0	0	0	1	0.238095	125	0.250237	0	0	13
7	0	40	1	0.4	1	1	0	1	2	0.36	150	-	1	1	12
8	0	33	1	0.8	1	1	0	1	1	0.375	30	0.882565	0	0	61
9	0	31	1	1.7	1	1	0	1	2	0.364583	30	-0.157715	1	1	5
10	1	43	1	1.5	1	1	0	1	2	0.125	150	0.563443	0	0	44
11	0	26	1	1.3	0	0	0	0	1	0.142857	30	0.64732	0	0	45
12	0	23	1	0.5	1	1	0	0	1	0.0869565	30	0.505763	0	0	6
13	1	59	1	0.2	0	1	1	0	1	0.0666667	30	0.753584	0	0	99
14	0	18	1	0.9	0	0	1	1	1	0.0588235	30	0.966575	0	0	55
15	1	57	1	0.3	0	1	0	0	2	0.295455	150	0.874046	0	0	32
16	0	33	1	1.9	0	0	0	0	1	0.666667	30	0.960506	0	0	84
17	0	32	1	1	1	1	0	0	2	0.351351	30	0.134259	0	0	69
18	0	30	1	0.8	0	0	1	0	2	0.25	30	0.89835	0	0	26
19	0	47	1	0.7	0	0	0	0	1	0.75	30	0.773289	0	0	47
20	0	26	1	0.8	0	0	1	1	1	0.4	30	0.858557	0	0	51
21	0	36	1	1.5	0	0	1	0	1	0.125	60	0.757286	0	0	24
22	1	30	1	1.1	1	1	1	0	2	0.263158	30	0.95214	0	0	82
23	0	21	1	1.5	1	1	1	1	2	0.229358	150	0.73822	0	0	68
24	1	30	1	2.5	1	1	1	0	2	0.520661	150	0.892724	0	0	22
25	0	32	1	3	1	1	0	0	1	0.428571	60	0.735066	0	0	60
26	1	26	1	1	0	0	0	0	1	0.444444	30	0.913006	0	0	11
27	0	43	1	1	1	1	0	1	2	0.410714	30	0.330654	0	0	12
28	0	38	1	3.1	0	0	0	1	1	0.333333	100	0.930163	0	0	16
29	1	28	1	0.8	1	1	0	1	1	0.05	30	0.949315	0	0	50
30	0	26	1	2.5	0	0	1	0	2	0.125	30	0.904188	0	0	44
31	0	53	1	0.8	0	1	0	1	0	0	30	0.810832	0	0	12
32	1	33	1	3.5	0	0	1	1	2	0.460317	150	-0.0187163	1	0	13
33	0	25	2	3.2	0	0	0	1	2	0.0877193	125	0.941263	0	0	92
34	0	48	1	1.5	0	1	0	0	1	0.226415	125	0.718	0	0	10
35	0	21	1	3	0	1	1	1	2	1	450	0.0737847	1	0	36
36	0	28	1	2.2	0	1	0	0	2	0.421053	300	0.775986	1	0	37
37	0	57	1	0.9	1	1	1	1	2	0.277778	325	0.470488	1	0	17
38	0	33	1	1.3	0	0	0	0	1	0.272727	30	0.971919	0	0	64
39	0	25	1	3	0	0	0	1	1	0.222222	100	0.261465	0	0	23
40	1	34	1	2.5	0	0	1	1	2	0.274194	150	0.659517	0	0	78
41	0	23	1	1.8	1	1	1	1	2	0.316667	100	0.781167	0	0	44
42	0	57	1	0.5	0	0	1	0	1	0.05	150	0.923356	0	0	81
43	0	40	1	1.5	0	0	0	0	1	0.107143	150	0.913941	0	0	94
44	0	49	1	2	0	0	0	1	2	0.630435	150	-2.64709	1	1	67
45	0	31	1	1.2	0	0	1	0	2	0.178947	30	0.910591	0	0	104
46	0	42	1	1.2	1	1	1	1	0	0	180	0.770115	0	0	87
47	0	46	2	1.8	0	0	1	1	0	0	150	0.914463	0	0	88
48	0	25	1	3.5	0	0	1	1	2	0.564103	150	0.878826	0	0	128
49	0	39	1	4	0	0	1	0	2	0.09375	150	0.772135	0	0	79
50	0	32	1	3.2	1	1	0	1	2	0.672727	150	0.378449	1	1	9
51	0	43	1	0.6	1	1	1	1	1	0.875	100	-0.350352	1	1	10
52	0	53	1	0.9	1	1	1	1	1	0.222222	100	-0.191368	0	0	5
53	0	21	1	2.5	0	0	1	1	2	0.0769231	150	0.914734	0	0	30
54	0	57	1	1.6	1	1	1	1	2	0.178082	100	0.28626	1	1	7
55	0	27	1	0.6	0	1	1	0	1	0.608696	150	0.454154	1	1	9
56	1	32	1	1.4	0	0	0	1	2	0.292683	100	0.0913416	1	0	5
57	0	25	1	0.9	1	1	1	1	0	0	30	0.76834	0	0	48
58	1	33	1	0.5	0	0	1	0	1	0.0444444	125	0.907609	0	0	9
59	1	36	1	0.9	0	0	1	1	1	0.25	30	0.463549	0	0	72
60	1	38	1	1.2	1	1	1	0	1	0.388889	150	0.91691	0	0	34
61	0	40	1	0.6	1	1	1	1	2	0.2	30	-1.69458	1	1	17
62	0	36	1	1.2	1	1	1	1	1	0.307692	30	0.40589	0	0	69
63	0	31	1	0.8	1	1	0	0	1	0	100	0.677012	0	0	86
64	1	46	1	1.2	0	0	0	0	2	0.5	150	-0.228598	1	1	58
65	1	43	1	2.6	1	1	0	1	2	0.44186	100	-2.66067	1	1	22
66	0	29	1	2	1	1	0	0	1	1	130	0.859155	0	0	98
67	0	62	1	2	0	1	1	1	2	0.235294	150	-2.65779	1	1	45
68	0	25	1	0.6	0	0	1	0	1	0.466667	150	0.0200882	1	1	9
69	0	46	1	1.5	0	1	0	1	2	0.307692	30	0.92948	0	0	39
70	0	44	1	1.5	1	1	0	1	0	0	30	0.957546	0	0	58
71	0	51	1	1	0	0	1	1	2	0.428571	150	-0.159085	1	0	5
72	0	39	1	1.1	0	1	0	1	1	0.6	30	0.724449	0	0	68
73	0	24	1	2	0	0	1	0	2	0.676471	150	0.873132	0	0	41
74	0	40	1	0.4	0	1	0	0	1	0.428571	150	0.824931	0	0	22
75	0	35	1	0.5	0	0	0	0	1	0.583333	30	0.814098	0	0	39
76	0	38	1	0.8	0	0	1	1	1	0.214286	180	0.779827	0	0	58
77	0	38	1	1.2	0	0	0	0	1	0.135135	130	0.965585	0	0	62
78	1	34	1	0.9	0	0	0	0	2	0.285714	30	0.886264	0	0	49
79	0	28	1	1.5	1	1	1	1	2	0.315789	100	0.185871	0	0	20
80	0	30	1	1.5	0	0	1	0	1	0.5	100	0.311266	1	0	33
81	0	38	1	1.5	1	1	1	1	2	0.423077	150	0.707977	0	0	42
82	0	28	1	0.5	0	1	0	1	2	0.594595	150	0.843069	0	0	63
83	0	18	1	1.2	0	0	0	1	2	0.121212	30	0.915254	0	0	68
84	1	56	1	0.9	0	0	0	1	2	0.277778	150	0.512318	0	0	63
85	1	45	1	1	1	1	1	1	2	0.463415	150	-0.0384615	1	0	67
86	0	36	1	1.2	0	0	0	0	1	0.307692	30	0.809524	0	0	68
87	0	38	1	3	0	0	1	0	2	0.277778	30	0.925265	0	0	76
88	0	34	1	1	0	0	0	1	2	0.333333	30	0.99275	0	0	63
89	0	35	1	3	1	1	0	0	2	0.6	125	0.941338	0	0	79
90	0	38	1	1.5	0	0	1	0	1	0.142857	150	0.952088	0	0	103
91	1	27	1	1.2	1	1	1	1	1	0.615385	50	0.777897	0	0	55
92	0	49	1	0.5	1	1	0	0	1	0.75	30	0.92799	0	0	58
93	0	50	1	0.6	0	0	0	0	1	0.714286	140	0.874664	0	0	81
94	0	54	1	0.5	0	0	0	0	1	0.307692	30	0.98823	0	0	57
95	0	38	1	0.8	1	1	1	0	1	0.214286	30	0.909265	0	0	60
96	0	38	1	1	0	0	1	0	1	0.2	30	0.925726	0	0	92
97	0	53	1	0.6	0	1	1	0	1	0.142857	30	0.96285	0	0	20
98	0	22	1	0.5	0	0	1	1	1	0.142857	100	0.923229	0	0	40
99	0	42	1	0.6	0	0	1	1	1	0.142857	150	0.494769	0	0	6
100	0	30	1	0.8	0	0	1	1	2	0.125	30	0.176737	0	0	56
101	0	36	1	0.4	1	1	1	1	2	0.0526316	30	0.93558	0	0	89
102	0	38	1	0.6	0	0	0	1	1	0.666667	30	-1.52167	1	1	4
103	0	29	1	2.2	0	0	0	0	2	0.391304	150	-1.01913	1	1	20
104	0	53	1	0.8	0	0	1	0	0	0	30	0.912892	0	0	73
105	0	28	1	2.5	0	0	1	0	1	0.333333	30	0.896593	0	0	99
106	1	38	1	1.5	1	1	0	1	2	0.329787	150	0.663587	0	0	90
107	0	31	1	2.8	1	1	0	0	1	0.214286	30	0.87782	0	0	119
108	0	25	1	0.8	0	1	1	1	2	0.489362	30	-1.48863	1	1	23
109	1	29	1	1.2	1	1	1	0	2	0.586957	200	0.908052	0	0	116
110	0	30	1	1.3	1	1	1	1	1	0.363636	30	0.957437	0	0	70
111	0	38	1	1	0	0	1	0	0	0	60	0.839757	0	0	76
112	0	44	1	0.5	0	0	1	0	0	0	30	0.932479	0	0	88
113	0	23	1	1.2	0	0	0	0	0	0	30	0.950962	0	0	68
114	1	32	1	1.5	0	0	1	0	0	0	30	0.944707	0	0	68
115	0	31	1	1.2	0	0	0	0	0	0	150	0.902025	0	0	120
116	0	26	1	1	1	1	1	1	2	0.387097	30	0.730233	0	0	42
117	0	34	1	2.5	1	1	1	1	2	0.410256	250	0.0657895	1	1	16
118	0	47	1	3.6	1	1	1	1	1	0.0512821	250	0.642857	0	0	18
119	0	27	1	1.5	1	1	0	1	2	0.205882	120	0.278846	0	0	8
120	1	31	1	1.9	1	1	1	1	2	0.565217	150	0.241111	1	0	6
121	0	18	1	5	0	0	1	1	2	0.631579	330	-0.542056	1	0	20
122	0	43	1	2	1	1	1	1	1	0.8	30	0.116511	0	0	48
123	0	35	1	2.1	0	0	1	1	2	0.0757576	150	-0.241185	0	0	16
124	1	37	1	0.9	0	0	1	0	2	0.408451	125	0.979	0	0	34
125	0	28	1	2	0	0	0	1	2	0.421053	100	-1.20834	1	0	24
126	0	44	1	1.5	0	1	1	0	1	0.333333	150	0.640777	1	0	97
127	0	29	1	2	0	0	0	0	2	0.705882	150	-0.947242	1	0	23
128	0	31	1	1.2	0	0	1	0	0	0	150	-1.45714	1	0	8
129	0	41	1	2.5	0	0	1	0	2	0.434783	150	0.438406	0	0	95
130	0	24	1	1	0	0	1	1	2	0.3	100	-2.16953	1	1	19
131	1	31	1	3.8	0	0	0	1	2	0.241379	280	-0.275838	1	1	7
132	0	38	1	0.6	0	0	1	1	1	0.333333	150	0.728776	0	0	50
133	0	54	1	3	0	0	0	1	2	0.263158	150	0.91483	0	0	85
134	0	27	1	0.5	1	1	0	1	2	0.5	150	0.00789058	1	0	8
135	1	24	1	2	0	0	1	1	2	0.57377	125	0.873838	0	0	36
136	0	21	1	0.2	0	0	0	0	1	0.2	80	0.930643	0	0	38
137	1	34	1	3.5	0	0	0	1	2	0.22	100	0.850531	0	0	35
138	0	18	1	1.4	0	0	1	0	2	0.243243	125	0.890041	0	0	22
139	0	27	1	3	0	0	0	1	2	0.6	30	0.205552	0	0	40
140	0	58	1	2.8	0	0	1	0	2	0.4	30	0.90625	0	0	49
141	1	57	1	1.7	0	0	1	1	1	0.047619	30	0.763912	0	0	30
142	0	24	1	0.2	0	0	1	0	2	0.292683	30	0.799867	0	0	48
143	0	35	1	2.5	1	1	0	1	2	0.5	100	0.317386	1	1	50
144	0	23	1	0.6	0	1	1	1	1	0.214286	30	0.938621	0	0	53
145	1	31	2	0.8	1	1	0	1	2	0.44	100	0.89172	0	0	30
146	0	42	1	1	0	0	1	1	2	0.227273	150	0.675513	0	0	72
147	0	33	1	2.2	0	0	1	0	2	0.583333	30	-0.359295	1	0	58
148	0	45	1	1.3	0	0	0	0	2	0.235294	270	0.206349	0	0	55
149	0	55	1	0.6	0	0	1	1	1	0.0769231	200	-0.162115	1	1	81
150	0	22	1	2	0	0	1	0	1	0.575758	150	0.781564	0	0	86
151	0	58	1	1.5	0	0	0	0	1	0.166667	30	0.791493	0	0	72
152	1	35	1	1.3	1	1	0	0	1	0.5	30	0.747487	0	0	21
153	1	32	1	1.8	1	1	0	0	2	0.222222	150	0.795577	0	0	72
154	1	32	1	0.6	1	1	1	0	1	0.428571	100	0.767928	0	0	94
155	0	40	1	1.4	0	0	0	0	1	0.5	100	-0.0830543	1	1	20
156	0	32	1	2.2	0	0	0	1	2	0.18	100	0.534711	0	0	55
157	0	47	1	1	0	1	0	1	1	0.5	30	0.782101	0	0	74
158	0	22	1	0.6	1	1	0	0	2	0.315789	30	0.79671	0	0	68
159	0	52	1	1.8	0	0	0	0	1	0.153846	100	0.816007	0	0	114
160	0	21	1	5	0	0	1	1	2	0.140496	150	0.897625	0	0	54
161	0	30	1	1	1	1	1	1	1	0.5	130	0.76247	0	0	34
162	1	44	1	1.2	1	1	0	1	1	0.365854	30	0.817118	0	0	53
163	0	22	2	1.8	0	0	1	1	2	0.62069	30	0.290349	0	0	20
164	0	25	1	2.1	0	1	1	0	2	0.325	30	0.80083	0	0	70
165	0	32	1	1.5	0	0	1	0	2	0.418182	30	0.876726	0	0	47
166	0	30	1	1.5	0	0	1	1	1	0.0666667	30	0.79859	0	0	49
167	0	30	1	1.2	0	0	0	1	0	0	30	0.686898	0	0	72
168	1	55	1	1.1	0	1	1	1	2	0.590164	150	0.518537	1	1	24
169	0	29	1	3	0	1	1	0	2	0.44186	150	-	0	0	125
170	1	31	1	1.8	0	0	1	0	2	0.25	30	0.803774	0	0	75
171	1	41	1	1.2	0	0	1	1	2	0.151515	30	0.76825	0	0	55
172	0	19	1	0.6	0	0	0	0	2	0.324324	30	0.849624	0	0	58
173	0	36	1	1	0	0	0	1	1	0.789474	150	0.598203	0	0	23
174	0	41	1	0.6	1	1	1	1	2	0.634146	30	-	0	0	34
175	0	42	1	0.3	1	1	1	0	1	0.125	100	0.812938	0	0	101
176	0	37	1	1.2	0	1	0	1	1	0.25	30	0.809015	0	0	46
177	0	43	1	1.1	1	1	0	0	1	0.0588235	30	0.762985	0	0	44
178	0	24	1	0.7	0	1	0	0	1	0.230769	30	0.774011	0	0	76
179	1	38	1	0.5	1	1	1	0	1	0.05	30	0.714439	0	0	83
180	0	30	1	0.5	0	1	0	0	1	0.272727	30	0.717064	0	0	26
181	0	31	1	0.5	1	1	0	0	1	0.0769231	30	0.615135	0	0	32
182	0	48	1	0.2	0	0	0	0	2	0.625	150	0.824838	0	0	68
183	0	46	1	0.2	1	1	0	0	1	0.142857	30	0.787035	0	0	27
184	0	61	1	1	0	0	1	1	1	0.125	30	0.642871	0	0	44
185	0	33	1	0.6	1	1	0	0	0	0	30	0.863934	0	0	26
186	0	35	1	1	1	1	1	0	2	0.0454545	325	0.420509	1	1	29
187	0	33	1	0.4	0	0	0	0	1	0.1	30	0.804467	0	0	32
188	0	31	1	0.8	0	0	1	1	2	0.0561798	30	0.756677	0	0	35
189	0	52	1	0.6	0	1	0	0	1	0.125	30	0.772761	0	0	7
190	0	42	1	1	1	1	1	1	2	0.416667	30	0.363843	0	0	31
191	1	42	1	0.5	0	1	1	1	1	0.0434783	30	0.809922	0	0	42
192	0	31	1	0.3	1	1	1	1	0	0	30	0.925276	0	0	61
193	0	35	1	0.7	1	1	1	0	2	0.0689655	30	0.53715	0	0	47
194	0	37	1	1	1	1	0	0	1	0.5	100	0.670445	0	0	67
195	0	32	1	0.4	0	0	1	0	1	0.0714286	30	0.701169	0	0	92
196	0	46	1	0.9	1	1	0	1	0	0	30	0.791282	0	0	31
197	0	52	1	1.1	1	1	0	1	0	0	30	0.592583	0	0	31
198	0	33	1	0.3	0	1	1	0	0	0	30	0.785486	0	0	35
199	0	59	1	0.8	0	0	1	0	0	0	100	0.886396	0	0	97
200	0	49	1	0.6	0	0	0	0	0	0	30	0.871728	0	0	46
201	0	36	1	5	0	0	0	0	0	0	30	0.565186	0	0	5
202	0	30	1	0.9	0	0	1	1	2	0.0333333	125	0.808081	0	0	12
203	0	29	1	1.6	1	1	1	1	2	0.5	450	-1.18097	1	1	23
204	0	30	1	0.5	1	1	0	1	2	0.0869565	150	0.557692	0	0	12
205	0	32	1	1.5	0	0	1	1	1	0.192308	30	0.56215	0	0	41
206	0	43	1	1.5	0	0	0	1	2	0.359529	150	0.438159	1	0	8
207	0	30	1	0.5	1	1	0	1	2	0.818182	450	0.190281	1	0	39
208	0	33	1	2	0	1	1	1	2	0.513514	150	0.471934	0	0	23
209	0	46	2	0.5	0	1	0	0	2	0.359529	375	0.733333	1	0	30
210	0	36	1	2	0	0	1	1	2	0.636364	110	0.621212	0	0	10
211	0	47	1	1.4	0	0	1	1	2	0.3	800	-	1	1	21
212	0	47	1	0.6	1	1	1	1	1	0.0588235	100	0.726512	0	0	4
213	0	28	1	0.2	0	1	0	1	2	0.578947	150	0.794397	1	1	22
214	0	42	1	0.4	0	1	0	1	2	0.416667	150	0.169492	0	0	21
215	0	35	1	1.2	1	1	1	1	2	0.275862	220	0.824126	0	0	39
216	0	54	1	0.8	1	1	1	1	0	0	150	0.736727	0	0	51
217	0	58	1	0.2	0	0	1	0	2	0.25	100	-0.178571	0	0	13
218	0	34	1	0.3	0	0	1	1	2	0.463768	100	0.636364	0	0	23
219	0	33	1	1	1	1	1	1	1	0.192308	30	0.747126	0	0	39
220	0	43	1	0.8	1	1	0	1	2	0.025	30	0.825994	0	0	53
221	0	22	1	1.5	1	1	1	1	2	0.459016	150	-	1	1	12
222	0	30	1	1.4	1	1	1	1	2	0.159091	100	-	0	0	30
223	0	27	1	1.8	0	0	1	0	2	0.275862	230	0.508561	0	0	34
224	0	31	1	0.7	0	0	0	0	1	0.416667	30	0.658578	0	0	49
225	0	51	1	0.2	0	1	1	0	0	0	30	0.158434	0	0	42
226	1	34	1	0.3	0	0	0	0	1	0.928571	100	0.112903	0	0	20
227	0	33	1	1.5	1	1	1	0	1	0.444444	30	0.814577	0	0	45
228	0	36	1	3	0	0	0	1	2	0.261538	150	0.713656	0	0	54
229	0	33	1	0.3	0	1	1	1	2	0.166667	100	-	0	0	29
230	0	33	1	0.8	0	1	0	0	0	0	30	0.632189	0	0	6
231	0	57	1	0.4	0	1	0	0	2	0.235294	175	0.00791557	1	1	10
232	0	32	1	3.5	0	0	0	1	2	0.148148	300	-8.2	1	1	35
